# Supplementary material for: Genome-wide identification and characteristic analysis of the downstream melatonin metabolism gene GhM2H in Gossypium hirsutum L
Source: Biol Res. 2021 Nov 4;54:36. doi: 10.1186/s40659-021-00358-y (PMC8567562; doi:10.1186/s40659-021-00358-y)
Supplement: Supplementary file 1 — Additional file 1: Gossypium hirsutum 265 GhM2H basic information. [file 40659_2021_358_MOESM1_ESM.xlsx]

## Sheet: Sheet2
Gene	ID	PI	MW	AA	Subcellular localization
GhM2H1	Ghir_A01G000330.1	5.25	39553.9	345	Cytoplasmic
GhM2H2	Ghir_A01G000650.1	5.52	39563.1	345	Cytoplasmic
GhM2H3	Ghir_A01G000660.1	5.31	39973.2	348	Cytoplasmic
GhM2H4	Ghir_A01G003110.1	6.37	35066.2	320	Periplasmic
GhM2H5	Ghir_A01G003460.1	5.62	40781.5	365	Cytoplasmic
GhM2H6	Ghir_A01G003490.1	5.75	40695.4	365	Cytoplasmic
GhM2H7	Ghir_A01G003500.1	7.69	39553.5	356	Cytoplasmic
GhM2H8	Ghir_A01G003510.1	5.63	40232.4	363	Cytoplasmic
GhM2H9	Ghir_A01G003660.1	8.87	37130.6	331	OuterMembrane
GhM2H10	Ghir_A01G004030.1	5.39	38912.6	343	Cytoplasmic
GhM2H11	Ghir_A01G004040.1	6.78	39083.9	343	Cytoplasmic
GhM2H12	Ghir_A01G005150.1	5.32	39192.6	351	Cytoplasmic
GhM2H13	Ghir_A01G006580.1	7.08	41528.2	362	OuterMembrane
GhM2H14	Ghir_A01G013230.1	6.4	43189.2	379	Cytoplasmic
GhM2H15	Ghir_A01G022110.1	6.23	40588.4	357	Cytoplasmic
GhM2H16	Ghir_A02G003910.1	5.68	46811.8	412	Cytoplasmic
GhM2H17	Ghir_A02G007500.1	6.04	37183.3	322	Cytoplasmic
GhM2H18	Ghir_A02G007520.1	4.77	34665.2	306	Cytoplasmic
GhM2H19	Ghir_A02G011930.1	5.65	34395.1	303	Cytoplasmic
GhM2H20	Ghir_A02G013550.1	5.24	35473.4	311	Cytoplasmic
GhM2H21	Ghir_A02G013640.1	5.95	36392.2	318	Cytoplasmic
GhM2H22	Ghir_A02G013780.1	5.84	35785	313	Cytoplasmic
GhM2H23	Ghir_A02G013960.1	5.81	38986.2	344	Cytoplasmic
GhM2H24	Ghir_A02G017090.1	6.13	36824.2	329	Cytoplasmic
GhM2H25	Ghir_A03G012410.1	8.41	40228.3	358	OuterMembrane
GhM2H26	Ghir_A03G013340.1	6.01	40079.7	359	Cytoplasmic
GhM2H27	Ghir_A04G002730.1	5.61	33893.1	300	Cytoplasmic
GhM2H28	Ghir_A04G002750.1	5.32	36688.9	325	OuterMembrane
GhM2H29	Ghir_A04G009110.1	5.66	39147.7	344	Periplasmic
GhM2H30	Ghir_A05G001420.1	7.2	38585.3	341	Cytoplasmic
GhM2H31	Ghir_A05G008960.1	5.87	37910.2	337	OuterMembrane
GhM2H32	Ghir_A05G013660.1	5.74	35477.2	311	Periplasmic
GhM2H33	Ghir_A05G017390.1	7.64	39383.1	340	Cytoplasmic
GhM2H34	Ghir_A05G017810.1	5.13	36189.7	319	Cytoplasmic
GhM2H35	Ghir_A05G022720.1	6.4	39054.6	346	Cytoplasmic
GhM2H36	Ghir_A05G023770.1	6.03	37919.3	333	Cytoplasmic
GhM2H37	Ghir_A05G024450.1	6.48	47337.8	418	Cytoplasmic
GhM2H38	Ghir_A05G034190.1	5.57	40990.8	361	Cytoplasmic
GhM2H39	Ghir_A05G036220.1	5.34	41561.7	368	Cytoplasmic
GhM2H40	Ghir_A05G036230.1	5.82	42157.1	368	Cytoplasmic
GhM2H41	Ghir_A05G036240.1	5.43	40908.4	359	Cytoplasmic
GhM2H42	Ghir_A05G040540.1	5.96	37933.5	335	Cytoplasmic
GhM2H43	Ghir_A05G040550.1	5.91	38156.8	336	Cytoplasmic
GhM2H44	Ghir_A06G005340.1	6.06	43816.8	384	Cytoplasmic
GhM2H45	Ghir_A06G005350.1	6.06	42590.5	373	Cytoplasmic
GhM2H46	Ghir_A06G007000.1	5.18	35158.2	310	Cytoplasmic
GhM2H47	Ghir_A06G014880.1	6.94	36683.4	327	Cytoplasmic
GhM2H48	Ghir_A06G016420.1	5.06	36234.8	319	Cytoplasmic
GhM2H49	Ghir_A06G021120.1	6.27	37860.4	337	OuterMembrane
GhM2H50	Ghir_A07G001120.1	5.79	34609.4	304	Cytoplasmic
GhM2H51	Ghir_A07G004350.1	6.04	38593.1	345	Cytoplasmic
GhM2H52	Ghir_A07G004560.1	6.12	43107.1	379	Cytoplasmic
GhM2H53	Ghir_A07G007030.1	6.2	37675.7	331	Periplasmic
GhM2H54	Ghir_A07G009280.1	5.38	35807.2	316	Cytoplasmic
GhM2H55	Ghir_A07G009290.1	5.38	35756.2	315	Cytoplasmic
GhM2H56	Ghir_A07G013770.1	7.67	37707	339	Cytoplasmic
GhM2H57	Ghir_A07G015460.1	6.67	43323.7	385	Periplasmic
GhM2H58	Ghir_A07G015480.1	6.46	42056.2	375	Periplasmic
GhM2H59	Ghir_A07G019580.1	5.43	33219.8	297	Cytoplasmic
GhM2H60	Ghir_A07G020000.1	6.09	34080.3	300	Cytoplasmic
GhM2H61	Ghir_A07G022770.1	5.48	42401.1	374	Cytoplasmic
GhM2H62	Ghir_A07G022820.1	5.97	41337.2	363	Cytoplasmic
GhM2H63	Ghir_A08G000730.1	5.84	35706.7	313	OuterMembrane
GhM2H64	Ghir_A08G005530.1	5.29	35970.4	317	Cytoplasmic
GhM2H65	Ghir_A08G006500.1	7.66	39067	345	Cytoplasmic
GhM2H66	Ghir_A08G009560.1	5.15	38441.9	335	Cytoplasmic
GhM2H67	Ghir_A08G011600.1	6.34	39379	348	Cytoplasmic
GhM2H68	Ghir_A08G016760.1	5.47	39451.5	351	Cytoplasmic
GhM2H69	Ghir_A08G017550.1	5.28	34163.1	301	Cytoplasmic
GhM2H70	Ghir_A08G017730.1	5.92	39078.4	340	Cytoplasmic
GhM2H71	Ghir_A08G019890.1	6.19	38402	340	Cytoplasmic
GhM2H72	Ghir_A08G019900.1	5.65	38229.5	340	Cytoplasmic
GhM2H73	Ghir_A08G019910.1	5.82	37610.3	333	Cytoplasmic
GhM2H74	Ghir_A08G023340.1	5.9	40493.6	359	Cytoplasmic
GhM2H75	Ghir_A08G023350.1	5.63	40321.2	359	Cytoplasmic
GhM2H76	Ghir_A08G023360.1	5.64	40660.7	359	Cytoplasmic
GhM2H77	Ghir_A08G025270.1	5.22	34918.9	308	Cytoplasmic
GhM2H78	Ghir_A09G000490.1	5.95	43320	384	OuterMembrane
GhM2H79	Ghir_A09G006580.1	5.97	42592.7	375	Cytoplasmic
GhM2H80	Ghir_A09G006590.1	5.43	30758	276	Cytoplasmic
GhM2H81	Ghir_A09G008550.1	9.42	32999.9	296	Extracellular
GhM2H82	Ghir_A09G009740.1	7.76	39979.9	350	Periplasmic
GhM2H83	Ghir_A09G011700.1	5.11	37739.1	333	Cytoplasmic
GhM2H84	Ghir_A09G015270.1	5.9	44276.9	387	Cytoplasmic
GhM2H85	Ghir_A09G017430.1	9.26	37682.5	329	Cytoplasmic
GhM2H86	Ghir_A09G018730.1	6.67	41679.6	367	Cytoplasmic
GhM2H87	Ghir_A09G024000.1	8.42	44071.3	390	Cytoplasmic
GhM2H88	Ghir_A09G024020.1	5.28	41021.9	364	Cytoplasmic
GhM2H89	Ghir_A09G025630.1	6.1	36570.8	335	Periplasmic
GhM2H90	Ghir_A10G001110.1	7.03	38390.7	336	Periplasmic
GhM2H91	Ghir_A10G002920.1	5.73	41475.7	362	Cytoplasmic
GhM2H92	Ghir_A10G002930.1	5.9	39806.2	348	Cytoplasmic
GhM2H93	Ghir_A10G006200.1	5.73	35823.7	314	Cytoplasmic
GhM2H94	Ghir_A10G007550.1	5.33	35692.6	315	Cytoplasmic
GhM2H95	Ghir_A10G007560.1	7.32	38882.3	348	Periplasmic
GhM2H96	Ghir_A10G008950.1	6.41	36771.2	330	Cytoplasmic
GhM2H97	Ghir_A10G012140.1	6.4	43189.2	379	Cytoplasmic
GhM2H98	Ghir_A10G016610.1	8.07	40683.1	360	Cytoplasmic
GhM2H99	Ghir_A10G022600.1	8.64	40348.8	354	Cytoplasmic
GhM2H100	Ghir_A10G024130.1	7.11	41010.7	364	Periplasmic
GhM2H101	Ghir_A11G002290.1	6.33	36953.2	322	OuterMembrane
GhM2H102	Ghir_A11G010980.1	6.35	35468.4	308	Cytoplasmic
GhM2H103	Ghir_A11G013720.1	5.29	41005.6	364	Cytoplasmic
GhM2H104	Ghir_A11G013790.1	5.42	38225.8	337	Cytoplasmic
GhM2H105	Ghir_A11G016210.1	5.52	35311.4	310	Cytoplasmic
GhM2H106	Ghir_A11G018510.1	5.38	37292.7	332	Cytoplasmic
GhM2H107	Ghir_A11G025980.1	5.84	35642.7	314	Cytoplasmic
GhM2H108	Ghir_A11G031830.1	6.47	42402	375	Cytoplasmic
GhM2H109	Ghir_A12G006140.1	5.32	39366.8	350	Cytoplasmic
GhM2H110	Ghir_A12G010480.1	5.86	39534.2	352	Cytoplasmic
GhM2H111	Ghir_A12G013240.1	7.63	37674.8	336	OuterMembrane
GhM2H112	Ghir_A12G022320.1	5.62	39716.9	349	Cytoplasmic
GhM2H113	Ghir_A12G022340.1	7.03	39977.2	350	Cytoplasmic
GhM2H114	Ghir_A12G023690.1	6.3	39383.6	347	Cytoplasmic
GhM2H115	Ghir_A12G025930.1	5.8	38837.2	337	Cytoplasmic
GhM2H116	Ghir_A13G000890.1	5.36	37352	327	Cytoplasmic
GhM2H117	Ghir_A13G002430.1	5.99	32972.5	294	Periplasmic
GhM2H118	Ghir_A13G005040.1	6.36	40620.6	361	Cytoplasmic
GhM2H119	Ghir_A13G006940.1	6.51	40673.8	366	Cytoplasmic
GhM2H120	Ghir_A13G010810.1	6.34	42959.4	376	Cytoplasmic
GhM2H121	Ghir_A13G015990.1	8.17	37340	332	Periplasmic
GhM2H122	Ghir_A13G016040.1	6.52	41059.4	367	Cytoplasmic
GhM2H123	Ghir_A13G016050.1	5.48	40809.1	367	Cytoplasmic
GhM2H124	Ghir_A13G016170.1	5.68	42747.1	373	Cytoplasmic
GhM2H125	Ghir_A13G016190.1	5.69	42131.1	367	Cytoplasmic
GhM2H126	Ghir_A13G016370.1	6.18	30656.7	271	Cytoplasmic
GhM2H127	Ghir_A13G016380.1	6.2	40144	359	Periplasmic
GhM2H128	Ghir_A13G016390.1	5.48	40231.1	359	Cytoplasmic
GhM2H129	Ghir_A13G020870.1	5.31	31924.4	282	Cytoplasmic
GhM2H130	Ghir_A13G021740.1	6.42	36687.4	321	Cytoplasmic
GhM2H131	Ghir_A13G021750.1	5.42	36622.9	323	Cytoplasmic
GhM2H132	Ghir_A13G021790.1	5.57	37516.2	327	Cytoplasmic
GhM2H133	Ghir_A13G022470.1	6.2	36020.4	317	Cytoplasmic
GhM2H134	Ghir_D01G000340.1	5.47	39655.1	345	Cytoplasmic
GhM2H135	Ghir_D01G000620.1	5.8	41215.1	362	Cytoplasmic
GhM2H136	Ghir_D01G003080.1	6.37	35802	325	Periplasmic
GhM2H137	Ghir_D01G003480.1	6.02	37124.9	329	Cytoplasmic
GhM2H138	Ghir_D01G003490.1	5.69	40729.4	365	Cytoplasmic
GhM2H139	Ghir_D01G003540.1	5.53	40469.7	363	Cytoplasmic
GhM2H140	Ghir_D01G004090.1	6.53	40872.2	359	Cytoplasmic
GhM2H141	Ghir_D01G006870.1	6.28	37930.2	330	OuterMembrane
GhM2H142	Ghir_D01G013680.1	5.39	38331.1	333	Cytoplasmic
GhM2H143	Ghir_D01G013700.1	5.93	42899.3	372	Cytoplasmic
GhM2H144	Ghir_D01G022480.1	5.56	39055.7	341	Cytoplasmic
GhM2H145	Ghir_D01G023650.1	6.56	40478.2	357	Cytoplasmic
GhM2H146	Ghir_D02G004260.1	5.91	41994.7	370	Cytoplasmic
GhM2H147	Ghir_D02G004780.1	5.17	39236.5	347	Cytoplasmic
GhM2H148	Ghir_D02G004790.1	5.17	37735.6	335	Cytoplasmic
GhM2H149	Ghir_D02G007930.1	5.47	37067.9	322	Cytoplasmic
GhM2H150	Ghir_D02G007960.1	4.75	34783.3	307	Cytoplasmic
GhM2H151	Ghir_D02G014580.1	5.91	39829.4	357	Cytoplasmic
GhM2H152	Ghir_D03G002550.1	7.01	34907	312	Cytoplasmic
GhM2H153	Ghir_D03G006800.1	5.65	34444.2	303	Cytoplasmic
GhM2H154	Ghir_D03G007310.1	5.16	35191.9	311	OuterMembrane
GhM2H155	Ghir_D03G007360.1	6.01	35761	313	Cytoplasmic
GhM2H156	Ghir_D03G007830.1	5.18	35882.6	317	Cytoplasmic
GhM2H157	Ghir_D03G007850.1	5.28	39647.9	351	Cytoplasmic
GhM2H158	Ghir_D04G002380.1	6.06	38343.2	336	Cytoplasmic
GhM2H159	Ghir_D04G002390.1	5.54	38063.5	335	Cytoplasmic
GhM2H160	Ghir_D04G006850.1	5.57	41552	368	Cytoplasmic
GhM2H161	Ghir_D04G007300.1	5.77	40993.8	361	Cytoplasmic
GhM2H162	Ghir_D04G011680.1	5.97	41970.2	369	Cytoplasmic
GhM2H163	Ghir_D04G013250.1	5.44	41447.2	364	Cytoplasmic
GhM2H164	Ghir_D05G001580.1	8.82	33486.8	290	Cytoplasmic
GhM2H165	Ghir_D05G008950.1	6.01	37966.2	337	OuterMembrane
GhM2H166	Ghir_D05G013390.1	5.82	33396.9	292	Periplasmic
GhM2H167	Ghir_D05G017200.1	7.19	37534.9	324	Cytoplasmic
GhM2H168	Ghir_D05G017800.1	5.01	36219.6	319	Cytoplasmic
GhM2H169	Ghir_D05G022630.1	6.4	38968.6	346	Cytoplasmic
GhM2H170	Ghir_D05G023640.1	6.32	33789.6	297	Cytoplasmic
GhM2H171	Ghir_D05G024280.1	6.48	43715.4	383	Cytoplasmic
GhM2H172	Ghir_D05G036890.1	6.61	36109.5	318	Cytoplasmic
GhM2H173	Ghir_D05G036900.1	5.5	35938.1	316	OuterMembrane
GhM2H174	Ghir_D05G036940.1	5.41	35978.5	318	Cytoplasmic
GhM2H175	Ghir_D05G036950.1	5.22	36070.5	318	Cytoplasmic
GhM2H176	Ghir_D06G007160.1	5.24	38128.3	337	Cytoplasmic
GhM2H177	Ghir_D06G021240.1	7.21	40564.3	364	Periplasmic
GhM2H178	Ghir_D06G022170.1	6.11	38243.8	339	OuterMembrane
GhM2H179	Ghir_D07G001140.1	5.95	34611.4	304	Cytoplasmic
GhM2H180	Ghir_D07G004400.1	6.63	37231.8	333	Cytoplasmic
GhM2H181	Ghir_D07G004590.1	6.32	43537.9	381	Cytoplasmic
GhM2H182	Ghir_D07G005030.1	6.19	39445	350	Cytoplasmic
GhM2H183	Ghir_D07G007010.1	5.72	35783.5	314	Periplasmic
GhM2H184	Ghir_D07G009390.1	5.38	35379.7	311	Cytoplasmic
GhM2H185	Ghir_D07G014020.1	6.46	37677	339	Cytoplasmic
GhM2H186	Ghir_D07G015720.1	6.5	43580	387	Periplasmic
GhM2H187	Ghir_D07G019870.1	5.39	33158.7	297	Cytoplasmic
GhM2H188	Ghir_D07G020310.1	6.23	35321.8	311	Cytoplasmic
GhM2H189	Ghir_D07G022860.1	4.99	37174	327	Cytoplasmic
GhM2H190	Ghir_D07G022880.1	5.92	39724.3	351	Cytoplasmic
GhM2H191	Ghir_D07G022890.1	5.87	37657	331	Cytoplasmic
GhM2H192	Ghir_D08G004630.1	6.46	35083	316	Cytoplasmic
GhM2H193	Ghir_D08G005660.1	5.28	35891.3	317	Cytoplasmic
GhM2H194	Ghir_D08G006650.1	8.4	39065	345	Cytoplasmic
GhM2H195	Ghir_D08G009900.1	5.39	41469.4	366	Cytoplasmic
GhM2H196	Ghir_D08G011450.1	7.64	37170.4	325	Periplasmic
GhM2H197	Ghir_D08G011770.1	6.49	39497.1	348	Cytoplasmic
GhM2H198	Ghir_D08G017580.1	5.62	39444.6	351	Cytoplasmic
GhM2H199	Ghir_D08G018400.1	4.98	32484.1	285	Cytoplasmic
GhM2H200	Ghir_D08G018410.1	4.67	32391.8	289	Cytoplasmic
GhM2H201	Ghir_D08G018420.1	5.34	34575.4	307	Cytoplasmic
GhM2H202	Ghir_D08G019350.1	5.39	40284.2	354	Cytoplasmic
GhM2H203	Ghir_D08G020750.1	5.87	38522	340	Cytoplasmic
GhM2H204	Ghir_D08G020760.1	6.14	38498.2	340	Cytoplasmic
GhM2H205	Ghir_D08G020770.1	5.85	39790.4	354	Cytoplasmic
GhM2H206	Ghir_D08G020780.1	5.77	37748.5	333	Cytoplasmic
GhM2H207	Ghir_D08G024290.1	5.63	40296.2	359	Cytoplasmic
GhM2H208	Ghir_D08G026180.1	5.37	25140.1	216	Cytoplasmic
GhM2H209	Ghir_D09G000450.1	6.11	43372.1	384	OuterMembrane
GhM2H210	Ghir_D09G006290.1	5.86	42745.6	376	Cytoplasmic
GhM2H211	Ghir_D09G006320.1	5.79	41852.6	367	Cytoplasmic
GhM2H212	Ghir_D09G006330.1	6.27	37596.9	334	Cytoplasmic
GhM2H213	Ghir_D09G008270.1	9	36201.7	324	Periplasmic
GhM2H214	Ghir_D09G008970.1	6.02	35999.9	314	Cytoplasmic
GhM2H215	Ghir_D09G009450.1	7.27	39883.7	350	Periplasmic
GhM2H216	Ghir_D09G011260.1	5.3	40334.2	356	Cytoplasmic
GhM2H217	Ghir_D09G014730.1	6.09	42562.8	374	Cytoplasmic
GhM2H218	Ghir_D09G016880.1	8.39	40670.6	358	Cytoplasmic
GhM2H219	Ghir_D09G018280.1	6.36	40825.5	360	Cytoplasmic
GhM2H220	Ghir_D09G023190.1	7.69	43104.1	380	OuterMembrane
GhM2H221	Ghir_D09G023210.1	5.55	32688.5	292	Cytoplasmic
GhM2H222	Ghir_D09G024770.1	6.06	34355.4	312	Periplasmic
GhM2H223	Ghir_D09G025660.1	6.02	36685.7	321	Periplasmic
GhM2H224	Ghir_D10G001890.1	5.76	41417.8	362	Cytoplasmic
GhM2H225	Ghir_D10G003720.1	5.69	34532	300	Cytoplasmic
GhM2H226	Ghir_D10G003730.1	8.12	37994.7	339	Cytoplasmic
GhM2H227	Ghir_D10G004610.1	6.22	35958	314	Cytoplasmic
GhM2H228	Ghir_D10G007040.1	7.01	40735.4	368	Periplasmic
GhM2H229	Ghir_D10G007700.1	5.53	35630.7	314	Cytoplasmic
GhM2H230	Ghir_D10G007720.1	5.39	35688.5	313	Cytoplasmic
GhM2H231	Ghir_D10G007730.1	5.88	36756.2	330	Cytoplasmic
GhM2H232	Ghir_D10G010330.1	8.97	39281.5	347	Periplasmic
GhM2H233	Ghir_D10G018070.1	8.15	41530.2	364	Cytoplasmic
GhM2H234	Ghir_D10G025050.1	6.27	40779.5	361	Cytoplasmic
GhM2H235	Ghir_D10G026550.1	6.09	36913.2	322	Cytoplasmic
GhM2H236	Ghir_D11G002280.1	6.05	38989.2	341	Cytoplasmic
GhM2H237	Ghir_D11G010900.1	5.69	40753.4	361	Cytoplasmic
GhM2H238	Ghir_D11G013760.1	5.53	38281.9	337	Cytoplasmic
GhM2H239	Ghir_D11G013830.1	5.41	35232.2	310	Cytoplasmic
GhM2H240	Ghir_D11G016280.1	5.25	40894.8	363	Cytoplasmic
GhM2H241	Ghir_D11G018670.1	5.52	35696.8	314	Cytoplasmic
GhM2H242	Ghir_D11G026140.1	5.72	41106.3	366	Cytoplasmic
GhM2H243	Ghir_D11G032180.1	5.86	39414.1	352	Cytoplasmic
GhM2H244	Ghir_D12G010680.1	6.01	38077.1	340	Cytoplasmic
GhM2H245	Ghir_D12G013470.1	7.63	36664.8	323	Cytoplasmic
GhM2H246	Ghir_D12G023690.1	5.51	38895.2	337	Cytoplasmic
GhM2H247	Ghir_D12G025950.1	5.94	40689.3	360	OuterMembrane
GhM2H248	Ghir_D13G002720.1	6.33	39493.3	353	Cytoplasmic
GhM2H249	Ghir_D13G005110.1	8.18	40977.1	367	Cytoplasmic
GhM2H250	Ghir_D13G005320.1	6.71	38974.5	348	Periplasmic
GhM2H251	Ghir_D13G005330.1	6.28	40986	368	Cytoplasmic
GhM2H252	Ghir_D13G005340.1	5.84	42870	376	Cytoplasmic
GhM2H253	Ghir_D13G011440.1	8.47	37384.1	332	Periplasmic
GhM2H254	Ghir_D13G016670.1	6.01	39039.9	349	Cytoplasmic
GhM2H255	Ghir_D13G016760.1	6.87	43601.5	379	Cytoplasmic
GhM2H256	Ghir_D13G016870.1	5.81	42051.2	367	Cytoplasmic
GhM2H257	Ghir_D13G016880.1	5.62	40399.3	359	Cytoplasmic
GhM2H258	Ghir_D13G017120.1	6.04	40416.4	359	Cytoplasmic
GhM2H259	Ghir_D13G017130.1	5.4	38381	339	Cytoplasmic
GhM2H260	Ghir_D13G021690.1	6.34	30969.8	273	Cytoplasmic
GhM2H261	Ghir_D13G022540.1	5.04	37853.3	329	Cytoplasmic
GhM2H262	Ghir_D13G022550.1	7.02	41081.2	362	Cytoplasmic
GhM2H263	Ghir_D13G023210.1	6.36	43158.2	379	Periplasmic
GhM2H264	Ghir_D13G025860.1	5.05	36822.1	324	Cytoplasmic
GhM2H265	Ghir_D13G025870.1	5.35	36676	323	Cytoplasmic
