# Supplementary material for: Genome-wide identification and characteristic analysis of the downstream melatonin metabolism gene GhM2H in Gossypium hirsutum L
Source: Biol Res. 2021 Nov 4;54:36. doi: 10.1186/s40659-021-00358-y (PMC8567562; doi:10.1186/s40659-021-00358-y)
Supplement: Supplementary file 2 — Additional file 2: Calculation of non-synonymous (Ka) to synonymous (Ks) substitution. [file 40659_2021_358_MOESM2_ESM.xlsx]

## Sheet: Sheet1
Seq_1	Seq_2	Ka	Ks	Ka/Ks	Purifying selection
Ghir_A01G000330.1	Ghir_D01G000340.1	0.00370029	0.0731544	0.0505819	Yes
Ghir_A01G000650.1	Ghir_D01G000620.1	0.107167	1.81497	0.0590464	Yes
Ghir_A01G003460.1	Ghir_A11G031830.1	0.0653367	1.04778	0.0623575	Yes
Ghir_A01G003460.1	Ghir_A13G016040.1	0.107985	1.73083	0.0623892	Yes
Ghir_A01G003460.1	Ghir_D01G003480.1	0.0623866	0.949473	0.0657066	Yes
Ghir_A01G003460.1	Ghir_D11G032180.1	0.00268878	0.0399097	0.0673716	Yes
Ghir_A01G003460.1	Ghir_D13G016760.1	0.0391486	0.543054	0.0720898	Yes
Ghir_A02G003910.1	Ghir_A09G024000.1	0.0567354	0.759336	0.0747171	Yes
Ghir_A02G003910.1	Ghir_A11G013720.1	0.07278	0.962994	0.0755767	Yes
Ghir_A02G003910.1	Ghir_D02G004260.1	0.136065	1.77401	0.0766988	Yes
Ghir_A02G003910.1	Ghir_D09G023190.1	0.0585315	0.761911	0.0768219	Yes
Ghir_A02G003910.1	Ghir_D11G013760.1	0.0551446	0.713723	0.0772633	Yes
Ghir_A02G003910.1	Ghir_D08G006650.1	0.345203	4.44159	0.0777206	Yes
Ghir_A02G007500.1	Ghir_A02G011930.1	0.0698094	0.890426	0.0784001	Yes
Ghir_A02G007500.1	Ghir_D02G007930.1	0.0614629	0.738482	0.0832287	Yes
Ghir_A02G007500.1	Ghir_D03G006800.1	0.00388602	0.0464545	0.0836522	Yes
Ghir_A02G007500.1	Ghir_A08G017730.1	0.0601808	0.708167	0.084981	Yes
Ghir_A02G007520.1	Ghir_A08G017550.1	0.0564552	0.65757	0.0858543	Yes
Ghir_A02G011930.1	Ghir_D02G007930.1	0.0515501	0.56395	0.091409	Yes
Ghir_A02G011930.1	Ghir_D03G006800.1	0.0734524	0.785796	0.0934752	Yes
Ghir_A02G011930.1	Ghir_A04G009110.1	0.207532	2.16309	0.0959425	Yes
Ghir_A02G017090.1	Ghir_A10G008950.1	0.466512	4.84439	0.0962995	Yes
Ghir_A02G017090.1	Ghir_D03G002550.1	0.0947713	0.974462	0.0972549	Yes
Ghir_A02G017090.1	Ghir_D10G010330.1	0.0918794	0.940838	0.0976571	Yes
Ghir_A03G013340.1	Ghir_D02G014580.1	0.361953	3.66375	0.0987929	Yes
Ghir_A05G017810.1	Ghir_A06G016420.1	0.00400624	0.0398434	0.10055	Yes
Ghir_A05G017810.1	Ghir_D05G017800.1	0.0814267	0.795325	0.102382	Yes
Ghir_A05G017810.1	Ghir_D07G020310.1	0.0708107	0.685085	0.10336	Yes
Ghir_A06G007000.1	Ghir_A13G020870.1	0.344116	3.31274	0.103877	Yes
Ghir_A06G007000.1	Ghir_D06G007160.1	0.067718	0.647986	0.104505	Yes
Ghir_A06G007000.1	Ghir_D13G021690.1	0.104679	1.00105	0.104569	Yes
Ghir_A06G016420.1	Ghir_A07G020000.1	0.210588	2.00967	0.104787	Yes
Ghir_A06G016420.1	Ghir_A11G016210.1	0.163391	1.54443	0.105794	Yes
Ghir_A06G016420.1	Ghir_D11G016280.1	0.0850686	0.793033	0.10727	Yes
Ghir_A07G001120.1	Ghir_D07G001140.1	0.0954469	0.889414	0.107314	Yes
Ghir_A07G009280.1	Ghir_A07G020000.1	0.341024	3.15896	0.107954	Yes
Ghir_A07G009280.1	Ghir_A11G016210.1	0.102406	0.947322	0.108101	Yes
Ghir_A07G009280.1	Ghir_D07G020310.1	0.330612	3.05692	0.108152	Yes
Ghir_A07G009280.1	Ghir_D11G016280.1	0.066678	0.612701	0.108826	Yes
Ghir_A07G020000.1	Ghir_A11G016210.1	0.351665	3.17558	0.110741	Yes
Ghir_A07G020000.1	Ghir_D07G020310.1	0.343691	3.09197	0.111156	Yes
Ghir_A07G020000.1	Ghir_D11G016280.1	0.159621	1.42818	0.111766	Yes
Ghir_A07G020000.1	Ghir_D07G019870.1	0.12639	1.11441	0.113413	Yes
Ghir_A07G022770.1	Ghir_A11G013720.1	0.133312	1.17029	0.113913	Yes
Ghir_A07G022770.1	Ghir_D11G013760.1	0.340266	2.88287	0.11803	Yes
Ghir_A08G005530.1	Ghir_A11G016210.1	0.0711939	0.59471	0.119712	Yes
Ghir_A08G005530.1	Ghir_D07G020310.1	0.0756173	0.616791	0.122598	Yes
Ghir_A08G005530.1	Ghir_D08G005660.1	0.210844	1.7094	0.123344	Yes
Ghir_A08G005530.1	Ghir_D11G016280.1	0.35284	2.84179	0.124161	Yes
Ghir_A08G017550.1	Ghir_A11G013790.1	0.0813865	0.654092	0.124427	Yes
Ghir_A08G023340.1	Ghir_D08G024290.1	0.220007	1.64477	0.133761	Yes
Ghir_A09G011700.1	Ghir_D09G011260.1	0.342667	2.53563	0.135141	Yes
Ghir_A09G024000.1	Ghir_A11G013720.1	0.377807	2.79408	0.135217	Yes
Ghir_A09G024000.1	Ghir_D02G004260.1	0.170375	1.23451	0.13801	Yes
Ghir_A09G024000.1	Ghir_D09G023190.1	0.172202	1.21156	0.142133	Yes
Ghir_A09G024000.1	Ghir_D11G013760.1	0.350994	2.45275	0.143102	Yes
Ghir_A08G006500.1	Ghir_A09G024000.1	0.096312	0.672824	0.143146	Yes
Ghir_A09G024000.1	Ghir_D02G004780.1	0.127054	0.884774	0.1436	Yes
Ghir_A09G024000.1	Ghir_D08G006650.1	0.0899946	0.615494	0.146215	Yes
Ghir_A10G008950.1	Ghir_D02G007930.1	0.122905	0.840143	0.146291	Yes
Ghir_A10G008950.1	Ghir_D03G002550.1	0.290851	1.97756	0.147075	Yes
Ghir_A10G008950.1	Ghir_D10G010330.1	0.00905671	0.0608809	0.148761	Yes
Ghir_A11G013720.1	Ghir_D02G004260.1	0.160776	1.08024	0.148834	Yes
Ghir_A11G013720.1	Ghir_D07G022860.1	0.175991	1.1794	0.14922	Yes
Ghir_A11G013720.1	Ghir_D11G013760.1	0.16077	1.07508	0.149542	Yes
Ghir_A11G016210.1	Ghir_D07G020310.1	0.0962449	0.641824	0.149955	Yes
Ghir_A11G016210.1	Ghir_D08G005660.1	0.0654556	0.431724	0.151614	Yes
Ghir_A11G016210.1	Ghir_D11G016280.1	0.168305	1.09875	0.153178	Yes
Ghir_A11G031830.1	Ghir_D01G003480.1	0.13254	0.861004	0.153937	Yes
Ghir_A11G031830.1	Ghir_D11G032180.1	0.187507	1.21775	0.153978	Yes
Ghir_A11G031830.1	Ghir_D06G021240.1	0.0895695	0.580031	0.154422	Yes
Ghir_A13G010810.1	Ghir_D13G011440.1	0.145644	0.937348	0.155379	Yes
Ghir_A13G016040.1	Ghir_D01G003480.1	0.184038	1.18114	0.155813	Yes
Ghir_A13G016040.1	Ghir_D13G016760.1	0.070208	0.448926	0.156391	Yes
Ghir_A13G016370.1	Ghir_D08G024290.1	0.136305	0.870749	0.156538	Yes
Ghir_A13G016370.1	Ghir_D13G017120.1	0.336295	2.12788	0.158042	Yes
Ghir_A13G020870.1	Ghir_D06G007160.1	0.0864799	0.546322	0.158295	Yes
Ghir_A13G020870.1	Ghir_D13G021690.1	0.00572795	0.0360275	0.158988	Yes
Ghir_A13G022470.1	Ghir_D13G023210.1	0.17889	1.12086	0.1596	Yes
Ghir_D01G003480.1	Ghir_D11G032180.1	0.135617	0.834473	0.162518	Yes
Ghir_D01G003480.1	Ghir_D13G016760.1	0.0547579	0.336649	0.162656	Yes
Ghir_D02G004260.1	Ghir_D09G023190.1	0.00630587	0.0386767	0.163041	Yes
Ghir_D02G004260.1	Ghir_D11G013760.1	0.0911619	0.556378	0.163849	Yes
Ghir_D02G007930.1	Ghir_D03G006800.1	0.184769	1.1167	0.16546	Yes
Ghir_D03G002550.1	Ghir_D10G010330.1	0.166186	0.996935	0.166696	Yes
Ghir_A01G003110.1	Ghir_D03G006800.1	0.155468	0.920245	0.168942	Yes
Ghir_D01G003080.1	Ghir_D03G006800.1	0.15595	0.920946	0.169336	Yes
Ghir_D05G017800.1	Ghir_D07G020310.1	0.471343	2.78151	0.169456	Yes
Ghir_D06G007160.1	Ghir_D13G021690.1	0.310326	1.81742	0.170751	Yes
Ghir_A12G013240.1	Ghir_D07G001140.1	0.0794795	0.465033	0.170911	Yes
Ghir_D07G001140.1	Ghir_D12G013470.1	0.189333	1.10407	0.171486	Yes
Ghir_D07G020310.1	Ghir_D08G005660.1	0.166086	0.968424	0.171501	Yes
Ghir_D07G020310.1	Ghir_D11G016280.1	0.14464	0.840698	0.172048	Yes
Ghir_A07G019580.1	Ghir_D07G020310.1	0.145417	0.835528	0.174042	Yes
Ghir_D07G022860.1	Ghir_D11G013760.1	0.329321	1.88546	0.174663	Yes
Ghir_A08G006500.1	Ghir_D07G022860.1	0.0192782	0.109785	0.1756	Yes
Ghir_D07G022860.1	Ghir_D08G006650.1	0.164449	0.9273	0.177342	Yes
Ghir_D07G022860.1	Ghir_D08G020750.1	0.0146281	0.0817134	0.179017	Yes
Ghir_D08G005660.1	Ghir_D11G016280.1	0.00838667	0.046311	0.181095	Yes
Ghir_D08G005660.1	Ghir_D10G025050.1	0.709155	3.79706	0.186764	Yes
Ghir_D08G024290.1	Ghir_D13G017120.1	0.187413	0.990895	0.189135	Yes
Ghir_A11G013790.1	Ghir_D09G023190.1	0.342261	1.80509	0.189608	Yes
Ghir_D02G004780.1	Ghir_D09G023190.1	0.413182	2.17312	0.190133	Yes
Ghir_D09G023190.1	Ghir_D11G013830.1	0.194582	1.00414	0.19378	Yes
Ghir_A09G025630.1	Ghir_D11G016280.1	0.0126393	0.0645849	0.1957	Yes
Ghir_A01G004030.1	Ghir_D01G004090.1	0.153158	0.781834	0.195895	Yes
Ghir_A01G022110.1	Ghir_D01G023650.1	0.153237	0.779502	0.196583	Yes
Ghir_A01G022110.1	Ghir_D09G016880.1	0.831743	4.22072	0.197062	Yes
Ghir_A04G009110.1	Ghir_A05G036220.1	0.167242	0.845811	0.19773	Yes
Ghir_A04G009110.1	Ghir_A10G022600.1	0.918658	4.63708	0.198111	Yes
Ghir_A04G009110.1	Ghir_D04G013250.1	1.00908	5.05568	0.199593	Yes
Ghir_A05G001420.1	Ghir_D05G001580.1	0.159072	0.794904	0.200114	Yes
Ghir_A05G001420.1	Ghir_D08G009900.1	0.505077	2.51601	0.200745	Yes
Ghir_A05G022720.1	Ghir_D05G022630.1	0.791893	3.94368	0.200801	Yes
Ghir_A05G022720.1	Ghir_D13G005320.1	0.474641	2.31426	0.205094	Yes
Ghir_A05G023770.1	Ghir_D05G023640.1	0.108948	0.526361	0.206984	Yes
Ghir_A05G034190.1	Ghir_A10G024130.1	0.345543	1.66795	0.207166	Yes
Ghir_A05G034190.1	Ghir_D04G007300.1	0.358249	1.72928	0.207167	Yes
Ghir_A05G034190.1	Ghir_D10G026550.1	0.781074	3.66776	0.212957	Yes
Ghir_A05G036220.1	Ghir_A10G022600.1	0.00970551	0.0454493	0.213546	Yes
Ghir_A05G036220.1	Ghir_D10G025050.1	0.189326	0.885194	0.213881	Yes
Ghir_A05G040540.1	Ghir_D04G002380.1	0.260928	1.21956	0.213952	Yes
Ghir_A08G006500.1	Ghir_A11G013790.1	0.120528	0.551618	0.218498	Yes
Ghir_A08G006500.1	Ghir_D08G006650.1	0.15952	0.729956	0.218533	Yes
Ghir_A08G006500.1	Ghir_D11G013830.1	0.0220629	0.100623	0.219263	Yes
Ghir_A08G011600.1	Ghir_A11G010980.1	0.471787	2.15145	0.219288	Yes
Ghir_A08G011600.1	Ghir_D08G011770.1	0.157041	0.709527	0.221331	Yes
Ghir_A08G011600.1	Ghir_D11G010900.1	0.00751102	0.033928	0.221381	Yes
Ghir_A08G016760.1	Ghir_A12G022320.1	0.180656	0.815309	0.221579	Yes
Ghir_A08G016760.1	Ghir_D08G017580.1	0.763841	3.43873	0.222129	Yes
Ghir_A09G015270.1	Ghir_D04G011680.1	0.0102413	0.045921	0.223019	Yes
Ghir_A09G015270.1	Ghir_D09G014730.1	0.140223	0.621952	0.225456	Yes
Ghir_A09G017430.1	Ghir_D09G016880.1	0.396899	1.72772	0.229725	Yes
Ghir_A10G002920.1	Ghir_D10G003720.1	0.338834	1.4715	0.230265	Yes
Ghir_A06G021120.1	Ghir_A10G002920.1	0.0111676	0.0483153	0.23114	Yes
Ghir_A10G002920.1	Ghir_D06G022170.1	0.296514	1.28069	0.231526	Yes
Ghir_A10G016610.1	Ghir_D10G018070.1	0.00846669	0.036529	0.23178	Yes
Ghir_A10G022600.1	Ghir_D10G025050.1	0.484025	2.02646	0.238853	Yes
Ghir_A10G024130.1	Ghir_D04G007300.1	0.0068871	0.0287575	0.239489	Yes
Ghir_A10G024130.1	Ghir_D10G026550.1	0.228003	0.947867	0.240544	Yes
Ghir_A11G010980.1	Ghir_D08G011770.1	0.162657	0.674268	0.241235	Yes
Ghir_A11G010980.1	Ghir_D11G010900.1	0.502572	2.05031	0.24512	Yes
Ghir_A11G013790.1	Ghir_D08G006650.1	0.216396	0.873978	0.247599	Yes
Ghir_A11G013790.1	Ghir_D08G020750.1	0.228187	0.917618	0.248673	Yes
Ghir_A11G013790.1	Ghir_D11G013830.1	0.572543	2.29344	0.249644	Yes
Ghir_A11G018510.1	Ghir_A12G006140.1	0.16898	0.674261	0.250615	Yes
Ghir_A11G018510.1	Ghir_D11G018670.1	0.403732	1.6096	0.250828	Yes
Ghir_A12G006140.1	Ghir_D11G018670.1	0.776846	3.05611	0.254195	Yes
Ghir_A12G010480.1	Ghir_D12G010680.1	0.789047	3.10407	0.254198	Yes
Ghir_A12G022320.1	Ghir_D08G017580.1	0.0102578	0.040295	0.254568	Yes
Ghir_A12G023690.1	Ghir_D08G019350.1	0.412937	1.58501	0.260527	Yes
Ghir_A12G023690.1	Ghir_D12G023690.1	0.20995	0.790956	0.265439	Yes
Ghir_A09G018730.1	Ghir_A12G023690.1	0.851435	3.18943	0.266955	Yes
Ghir_A12G025930.1	Ghir_D08G011450.1	0.0185646	0.0695177	0.267049	Yes
Ghir_A12G025930.1	Ghir_D12G025950.1	0.691385	2.55943	0.270133	Yes
Ghir_A13G005040.1	Ghir_D13G005110.1	0.729615	2.6994	0.270288	Yes
Ghir_A13G016170.1	Ghir_D13G016870.1	0.814107	2.97061	0.274054	Yes
Ghir_D01G023650.1	Ghir_D09G016880.1	0.372975	1.34788	0.276713	Yes
Ghir_D01G023650.1	Ghir_D10G001890.1	0.615588	2.22387	0.276809	Yes
Ghir_D04G007300.1	Ghir_D10G026550.1	0.415822	1.50111	0.27701	Yes
Ghir_D04G011680.1	Ghir_D09G014730.1	0.0109704	0.0395968	0.277052	Yes
Ghir_D05G001580.1	Ghir_D08G009900.1	0.718799	2.58815	0.277727	Yes
Ghir_D05G001580.1	Ghir_D07G004400.1	0.512677	1.84333	0.278125	Yes
Ghir_D05G022630.1	Ghir_D13G005320.1	0.897178	3.19658	0.280668	Yes
Ghir_D08G006650.1	Ghir_D08G020750.1	0.00738013	0.0262035	0.281646	Yes
Ghir_D08G006650.1	Ghir_D11G013830.1	0.456548	1.61702	0.282339	Yes
Ghir_D08G011450.1	Ghir_D11G010900.1	0.570915	2.01127	0.283858	Yes
Ghir_D08G011450.1	Ghir_D12G025950.1	0.00887584	0.0312545	0.283986	Yes
Ghir_D08G011770.1	Ghir_D11G010900.1	0.373627	1.31523	0.284076	Yes
Ghir_D08G019350.1	Ghir_D12G023690.1	0.21138	0.742395	0.284728	Yes
Ghir_D08G020750.1	Ghir_D11G013830.1	0.206111	0.719026	0.286653	Yes
Ghir_A06G021120.1	Ghir_D10G003720.1	0.202902	0.704727	0.287916	Yes
Ghir_D06G022170.1	Ghir_D10G003720.1	0.214433	0.743279	0.288496	Yes
Ghir_A01G003110.1	Ghir_D01G003080.1	0.387372	1.33044	0.291161	Yes
Ghir_A01G003110.1	Ghir_D09G024770.1	0.00863852	0.029623	0.291615	Yes
Ghir_A01G003660.1	Ghir_A09G008550.1	0.282128	0.95496	0.295434	Yes
Ghir_A01G003660.1	Ghir_A13G015990.1	0.223783	0.755921	0.29604	Yes
Ghir_A01G003660.1	Ghir_D09G008270.1	0.0145845	0.0490973	0.297053	Yes
Ghir_A01G003660.1	Ghir_D13G016670.1	0.388035	1.29849	0.298834	Yes
Ghir_A01G006580.1	Ghir_A05G017390.1	0.0269419	0.0895472	0.300869	Yes
Ghir_A01G006580.1	Ghir_A10G001110.1	0.905101	2.87296	0.315041	Yes
Ghir_A01G006580.1	Ghir_D01G006870.1	0.78614	2.48974	0.315753	Yes
Ghir_A01G006580.1	Ghir_D05G017200.1	0.217252	0.685795	0.316789	Yes
Ghir_A01G006580.1	Ghir_D10G001890.1	0.00908119	0.028507	0.31856	Yes
Ghir_A02G013550.1	Ghir_D03G007360.1	0.839111	2.62992	0.319064	Yes
Ghir_A02G013640.1	Ghir_D03G007310.1	0.870223	2.72695	0.31912	Yes
Ghir_A02G013640.1	Ghir_D10G007700.1	0.015994	0.0497076	0.321762	Yes
Ghir_A02G013780.1	Ghir_D09G008970.1	0.0132104	0.0408573	0.32333	Yes
Ghir_A03G012410.1	Ghir_A13G002430.1	0.0113434	0.0349239	0.324805	Yes
Ghir_A03G012410.1	Ghir_D13G002720.1	0.0154049	0.0474126	0.324912	Yes
Ghir_A05G008960.1	Ghir_A08G000730.1	0.196546	0.602848	0.326029	Yes
Ghir_A05G008960.1	Ghir_A09G009740.1	0.903441	2.74699	0.328884	Yes
Ghir_A05G008960.1	Ghir_D05G008950.1	0.0384462	0.11677	0.329246	Yes
Ghir_A05G008960.1	Ghir_D09G009450.1	0.796629	2.41224	0.330244	Yes
Ghir_A05G013660.1	Ghir_A10G006200.1	0.889641	2.67979	0.331982	Yes
Ghir_A05G013660.1	Ghir_D05G013390.1	0.00974266	0.0287346	0.339057	Yes
Ghir_A05G013660.1	Ghir_D10G007040.1	0.0182583	0.0535758	0.340794	Yes
Ghir_A05G017390.1	Ghir_A10G001110.1	0.0177373	0.0518939	0.3418	Yes
Ghir_A05G017390.1	Ghir_D01G006870.1	0.0191443	0.0558006	0.343083	Yes
Ghir_A05G017390.1	Ghir_D05G017200.1	0.173185	0.497471	0.348131	Yes
Ghir_A05G017390.1	Ghir_D10G001890.1	0.1765	0.505529	0.349139	Yes
Ghir_A05G024450.1	Ghir_D05G024280.1	0.903619	2.57606	0.350776	Yes
Ghir_A06G014880.1	Ghir_A06G021120.1	0.013244	0.0376517	0.351752	Yes
Ghir_A06G014880.1	Ghir_D06G022170.1	0.749492	2.06842	0.362351	Yes
Ghir_A06G014880.1	Ghir_D10G004610.1	0.0265267	0.0726741	0.36501	Yes
Ghir_A06G021120.1	Ghir_D06G022170.1	0.188185	0.512855	0.366936	Yes
Ghir_A06G021120.1	Ghir_D10G004610.1	0.757683	2.06379	0.367132	Yes
Ghir_A07G004350.1	Ghir_D07G004400.1	0.184813	0.49618	0.372472	Yes
Ghir_A07G004560.1	Ghir_D07G004590.1	0.941591	2.48943	0.378236	Yes
Ghir_A07G007030.1	Ghir_D07G007010.1	0.864786	2.27203	0.380623	Yes
Ghir_A07G013770.1	Ghir_A12G013240.1	0.00967388	0.0249703	0.387416	Yes
Ghir_A07G013770.1	Ghir_D07G014020.1	0.845389	2.14823	0.393528	Yes
Ghir_A07G013770.1	Ghir_D12G013470.1	0.692213	1.74331	0.397068	Yes
Ghir_A07G019580.1	Ghir_D05G013390.1	0.0208767	0.0519203	0.402091	Yes
Ghir_A07G019580.1	Ghir_D07G019870.1	0.034935	0.0863144	0.404741	Yes
Ghir_A08G000730.1	Ghir_D05G008950.1	1.17854	2.86898	0.410787	Yes
Ghir_A09G000490.1	Ghir_D09G000450.1	0.0128994	0.0311965	0.413488	Yes
Ghir_A09G008550.1	Ghir_D09G008270.1	0.0147289	0.0355754	0.41402	Yes
Ghir_A09G008550.1	Ghir_D10G004610.1	0.0829482	0.194955	0.425473	Yes
Ghir_A09G009740.1	Ghir_D05G008950.1	0.917008	2.1353	0.429452	Yes
Ghir_A09G009740.1	Ghir_D09G009450.1	0.079313	0.178829	0.443512	Yes
Ghir_A09G018730.1	Ghir_D09G018280.1	0.0269979	0.0608283	0.443838	Yes
Ghir_A09G025630.1	Ghir_D01G003080.1	0.0283946	0.0637778	0.445211	Yes
Ghir_A09G025630.1	Ghir_D09G024770.1	0.858607	1.89958	0.451997	Yes
Ghir_A10G001110.1	Ghir_D01G006870.1	0.843505	1.8631	0.452742	Yes
Ghir_A10G001110.1	Ghir_D05G017200.1	0.0417499	0.0916456	0.455558	Yes
Ghir_A10G001110.1	Ghir_D10G001890.1	1.00423	2.17405	0.461919	Yes
Ghir_A10G006200.1	Ghir_D05G013390.1	0.0156478	0.0334984	0.467121	Yes
Ghir_A10G006200.1	Ghir_D10G007040.1	0.0406818	0.0861084	0.472448	Yes
Ghir_A11G002290.1	Ghir_D11G002280.1	0.0137935	0.0290828	0.474283	Yes
Ghir_A11G025980.1	Ghir_D11G026140.1	0.01392	0.0289591	0.480679	Yes
Ghir_A12G013240.1	Ghir_D07G014020.1	0.856661	1.77621	0.482297	Yes
Ghir_A12G013240.1	Ghir_D08G004630.1	0.0198282	0.0405641	0.48881	Yes
Ghir_A12G013240.1	Ghir_D12G013470.1	0.0130113	0.0258925	0.502511	Yes
Ghir_A13G002430.1	Ghir_D13G002720.1	0.0248428	0.0471183	0.527244	Yes
Ghir_A13G015990.1	Ghir_D13G016670.1	0.0679114	0.128675	0.527775	Yes
Ghir_A13G021740.1	Ghir_D13G022540.1	0.0302661	0.0544516	0.555836	Yes
Ghir_D01G003080.1	Ghir_D09G024770.1	0.0149927	0.0269591	0.556127	Yes
Ghir_D01G006870.1	Ghir_D05G017200.1	0.0548871	0.0956081	0.574084	Yes
Ghir_D01G006870.1	Ghir_D10G001890.1	0.0948794	0.164112	0.57814	Yes
Ghir_D03G007310.1	Ghir_D10G007700.1	0.0203037	0.035107	0.578337	Yes
Ghir_D03G007360.1	Ghir_D09G008970.1	0.0232961	0.0401031	0.580904	Yes
Ghir_D05G008950.1	Ghir_D09G009450.1	0.0209686	0.0359925	0.582581	Yes
Ghir_D05G013390.1	Ghir_D10G007040.1	0.0710967	0.116488	0.610334	Yes
Ghir_D05G017200.1	Ghir_D10G001890.1	0.0203141	0.0331405	0.61297	Yes
Ghir_D06G021240.1	Ghir_D10G007700.1	0.0317053	0.0515408	0.61515	Yes
Ghir_D06G022170.1	Ghir_D10G004610.1	0.0281172	0.034548	0.81386	Yes
Ghir_D07G014020.1	Ghir_D08G004630.1	0.0243924	0.0285749	0.853631	Yes
Ghir_D07G014020.1	Ghir_D12G013470.1	0.0191303	0.0212253	0.901294	Yes
Ghir_D08G004630.1	Ghir_D12G013470.1	0.0821437	0.0885716	0.927427	Yes
Ghir_D09G008270.1	Ghir_D10G004610.1	0.0449665	0.0474086	0.948489	Yes
Ghir_D09G008970.1	Ghir_D10G007700.1	0.0997334	0.102415	0.973815	Yes
